# Supplementary material for: African penguins follow the gaze direction of conspecifics
Source: PeerJ. 2017 Jun 12;5:e3459. doi: 10.7717/peerj.3459 (PMC5470578; doi:10.7717/peerj.3459)
Supplement: Supplemental Information 1 [file peerj-05-3459-s001.xlsx]

## Sheet: data
ID	Date	Condition (T,C1,C2)	Test subject	Test subject sex (male=1, female=2)	Test subject age	Demonstrator	Demonstrator sex (male=1, female=2)	Response (1=yes,0=no)	Demonstrator behaviour
1	2016-05-19	T	Abis	1	1	Aisha	2	1
2	2016-05-27	T	Agtse	2	1	Principe	1	0
3	2016-05-09	T	Aiea	1	1	Picchio	1	1
4	2016-05-19	T	Aisha	2	2	Malaka	1	0
5	2016-03-24	T	Alfa	2	29	Ras	2	0
6	2016-04-06	T	Alfa	2	29	Rico	1	0	No reaction to laser dot
7	2016-05-27	T	Alfa	2	29	Rico	1	0
8	2016-04-20	T	Amadi	1	11	Victor	2	0
9	2016-05-10	T	Ari	1	2	Rashida	2	0	No reaction to laser dot
10	2016-06-14	T	Ari	1	2	Kura	2	1
11	2016-06-06	T	Aria	2	1	Valentina	2	0
12	2016-06-06	T	Aria	2	1	Ted	1	0
13	2016-05-19	T	Askari	2	2	Oceano	1	0
14	2016-05-27	T	Askari	2	2	Joker	1	0
15	2016-04-08	T	Baako	2	7	Oceano	1	0
16	2016-04-06	T	Baby	2	13	Twin	2	0
17	2016-04-08	T	Haris	2	4	Oceano	1	1
18	2016-06-14	T	Kuba	2	2	Ted	1	0
19	2016-06-06	T	Kura	2	2	Ari	1	0
20	2016-06-06	T	Kura	2	2	Solu	1	0
21	2016-05-10	T	Kyr	2	3	Rashida	2	0	No reaction to laser dot
22	2016-04-20	T	Lupin	2	12	Toba	1	0
23	2016-04-22	T	Lupin	2	12	Toba	1	1
24	2016-04-29	T	Malaka	1	12	Solu	1	1
25	2016-04-19	T	Oceano	1	6	Spirit	2	0
26	2016-03-18	T	Red	1	6	Chris	2	1
27	2016-03-18	T	Red	1	6	Ted	1	1
28	2016-06-09	T	Red	1	6	Alfa	2	0	No reaction to laser dot
29	2016-06-06	T	Renato	1	25	Ari	1	0
30	2016-04-20	T	Sky	1	12	Toba	1	0
31	2016-04-13	T	Solu	1	3	Ted	1	0
32	2016-04-06	T	Sorriso	2	12	Haris	2	1
33	2016-05-09	T	Sorriso	2	12	Picchio	1	0
34	2016-05-30	T	Sorriso	2	12	Solu	1	0	No reaction to laser dot
35	2016-04-06	T	Spirit	2	25	Alvin	1	0
36	2016-03-18	T	Ted	1	3	Nano	2	0
37	2016-04-20	T	Toba	1	3	Lupin	2	0
38	2016-03-15	T	Valentina	2	7	Rama	2	1
39	2016-04-13	T	Violet	1	6	Ice	2	1
40	2016-04-29	T	Violet	1	6	Alfa	2	0
41	2016-05-09	T	Wild	2	2	Gigi	1	1
42	2016-03-24	T	Zin	2	7	Solu	1	0
43	2016-04-13	T	Zin	2	12	Ari	1	0
44	2016-04-19	T	Zin	2	12	Nano	2	0
45	2016-04-20	T	Zoe	2	12	Alvin	1	0
46	2016-04-29	T	Zooma	1	3	Baako	2	0
47	2016-03-11	T	Zuri	2	15	Jengo	1	0
48	2016-03-25	T	Zuri	2	15	Jengo	1	0
49	2016-04-19	T	Zuri	2	15	Jengo	1	0
50	2016-05-27	C2	Agtse	2	1			0
51	2016-04-22	C2	Aiea	1	1			0
52	2016-05-09	C2	Aiea	1	1			0
53	2016-05-10	C2	Aiea	1	1			0
54	2016-06-09	C2	Aiea	1	1			0
55	2016-05-19	C2	Ari	1	2			0
56	2016-06-14	C2	Ari	1	2			0
57	2016-06-09	C2	Astrid	1	1			0
58	2016-04-20	C2	Dino	2	1			0
59	2016-05-10	C2	Dino	2	1			0
60	2016-05-17	C2	Dino	2	1			0
61	2016-05-27	C2	Dino	2	1			0
62	2016-06-09	C2	Dino	2	1			0
63	2016-06-14	C2	Dino	2	1			0
64	2016-04-20	C2	Haris	2	4			0
65	2016-04-22	C2	Haris	2	4			0
66	2016-04-20	C2	Harlock	1	13			0
67	2016-05-27	C2	Harlock	1	13			0
68	2016-04-22	C2	Ice	2	4			0
69	2016-05-10	C2	Joker	1	25			0
70	2016-04-29	C2	Malaka	1	12			0
71	2016-05-10	C2	Oceano	1	6			0
72	2016-06-09	C2	Oceano	1	6			0
73	2016-04-19	C2	Picchio	1	11			0
74	2016-05-30	C2	Picchio	1	11			0
75	2016-05-27	C2	Renato	1	25			0
76	2016-05-19	C2	Toba	1	3			0
77	2016-04-22	C2	Umbo	1	12			0
78	2016-04-19	C2	Zoe	2	12			0
79	2016-05-19	C2	Zoe	2	12			0
80	2016-06-14	C2	Zooma	1	3			0
81	2016-04-19	C2	Zuri	2	15			0
82	2016-05-17	C2	Zuri	2	15			0
83	2016-04-20	C1	Aiea	1	1	Nano	2	0
84	2016-05-09	C1	Aiea	1	1	Picchio	1	0
85	2016-04-14	C1	Aisha	2	2	Violet	1	0
86	2016-04-06	C1	Alfa	2	29	Rico	1	0
87	2016-04-20	C1	Amadi	1	11	Victor	2	0
88	2016-04-14	C1	Ari	1	2	Kura	2	0
89	2016-04-20	C1	Ari	1	2	Kura	2	0
90	2016-05-10	C1	Ari	1	2	Rashida	2	0
91	2016-05-19	C1	Askari	2	2	Oceano	1	0
92	2016-04-08	C1	Baako	2	7	Oceano	1	0
93	2016-04-06	C1	Baby	2	13	Twin	2	0
94	2016-04-06	C1	Haris	2	4	Oceano	1	0
95	2016-04-08	C1	Haris	2	4	Oceano	1	0
96	2016-05-19	C1	Isabis	2	12	Harlock	1	0
97	2016-04-20	C1	Jengo	1	14	Picchio	1	0
98	2016-04-29	C1	Kuba	2	2	Guizzo	2	0
99	2016-04-06	C1	Kura	2	2	Ari	1	0
100	2016-04-06	C1	Kura	2	2	Alcock	1	1
101	2016-05-10	C1	Kura	2	2	Rashida	2	0
102	2016-06-06	C1	Kura	2	2	Ari	1	0
103	2016-04-06	C1	Kyr	2	3	Red	1	0
104	2016-04-06	C1	Lupin	2	12	Alfa	2	0
105	2016-04-20	C1	Lupin	2	12	Toba	1	0
106	2016-04-22	C1	Lupin	2	12	Toba	1	0
107	2016-04-19	C1	Oceano	1	6	Spirit	2	0
108	2016-06-06	C1	Renato	1	25	Ari	1	0
109	2016-05-27	C1	Rico	1	10	Alfa	2	0
110	2016-04-20	C1	Sky	1	12	Toba	1	0
111	2016-04-13	C1	Solu	1	3	Ted	1	0
112	2016-04-29	C1	Solu	1	3	Malaka	1	0
113	2016-05-30	C1	Solu	1	3	Rico	1	0
114	2016-04-06	C1	Sorriso	2	12	Haris	2	0
115	2016-05-09	C1	Sorriso	2	12	Picchio	1	0
116	2016-04-06	C1	Spirit	2	25	Irene	2	0
117	2016-04-06	C1	Spirit	2	25	Alvin	1	0
118	2016-04-22	C1	Spirit	2	25	Victor	1	0
119	2016-04-20	C1	Toba	1	3	Lupin	2	0
120	2016-04-06	C1	Twin	2	2	Chris	2	0
121	2016-05-10	C1	Valentina	2	9	Principe	1	0
122	2016-05-09	C1	Wild	2	2	Gigi	1	0
123	2016-04-13	C1	Zin	2	12	Ari	1	0
124	2016-04-19	C1	Zin	2	12	Nano	2	0
125	2016-05-10	C1	Zin	2	12	Solu	1	0
126	2016-04-06	C1	Zoe	2	12	Guizzo	2	0
127	2016-04-20	C1	Zoe	2	12	Alvin	1	0
128	2016-04-20	C1	Zuri	2	15	Jengo	1	0
